# Supplementary material for: Immunomodulatory Effects of Poly-D,L-Lactic Acid on LL-37-Driven Rosacea-like Inflammation via Suppression of mTORC1 Signaling
Source: Int J Mol Sci. 2026 Jul 19;27(14):6425. doi: 10.3390/ijms27146425 (PMC13410482; doi:10.3390/ijms27146425)
Supplement: Supplementary file 1 [file ijms-27-06425-s001.zip]

Archive with 1 entries (1 files):
- ijms-4304301-supplementary.pdf
